# Supplementary material for: Causal Effect of Macronutrient and Micronutrient Intake on Stroke: A Two-Sample Mendelian Randomization Study
Source: Nutrients. 2024 Aug 23;16(17):2818. doi: 10.3390/nu16172818 (PMC11397079; doi:10.3390/nu16172818)
Supplement: Supplementary file 1 [file nutrients-16-02818-s001.zip]

Archive with 1 entries (1 files):
- nutrients-3129862-supplementary.xlsx
