# Supplementary material for: Causal Effect of Macronutrient and Micronutrient Intake on Stroke: A Two-Sample Mendelian Randomization Study
Source: Nutrients. 2024 Aug 23;16(17):2818. doi: 10.3390/nu16172818 (PMC11397079; doi:10.3390/nu16172818)
Supplement: Supplementary file 1 [file nutrients-16-02818-s001.zip › nutrients-3129862-supplementary.xlsx]

## Sheet: Supplementary Table 1
Detailed information of instrumental variables of nutrients on stroke.
Exposure	Outcome	SNP	Effect allele	Other allele	R²	F-statistic	Exposure			Outcome			Gene	Reported trait(s)
							Beta	SE	P-value	Beta	SE	P-value
Magnesium	Cardioembolic stroke	rs11144134	T	C	0.00505219	120.99	-0.011	0.001	8.21e-15	-0.0354	0.0375	0.3442	TRPM6	Magnesium levels.
Magnesium	Cardioembolic stroke	rs13146355	G	A	0.00104804	24.9979	-0.005	0.001	6.27e-13	0.0093	0.0193	0.632	SHROOM3	Estimated glomerular filtration rate, Estimated glomerular filtration rate in diabetes, Estimated glomerular filtration rate in non-diabetics; Red blood cell count; Hematocrit; Renal function-related traits (sCR), Renal function-related traits (eGRFcrea); Creatinine levels; Urea levels; Magnesium levels; Intrahepatic cholestasis of pregnancy; Triglycerides; Glomerular filtration rate (creatinine).
Magnesium	Cardioembolic stroke	rs3925584	C	T	0.00150849	35.997	-0.006	0.001	5.2e-16	0.0157	0.02	0.4327	LOC101928338	Creatinine levels; Systolic blood pressure; Diastolic blood pressure; Blood urea nitrogen levels; Glomerular filtration rate (creatinine), Glomerular filtration rate in non diabetics (creatinine); Estimated glomerular filtration rate, Estimated glomerular filtration rate (creatinine); Magnesium levels; Pulse pressure; Chronic kidney disease; Urate levels.
Magnesium	Cardioembolic stroke	rs4072037	C	T	0.00417903	99.9916	-0.01	0.001	2.01e-36	0.0712	0.0192	0.000204099	MUC1	Gastric cancer, Non-cardia gastric cancer, Esophageal cancer and gastric cancer; Magnesium levels; Urinary albumin-to-creatinine ratio in non-diabetics, Urinary albumin-to-creatinine ratio; Serum uric acid levels; Serum cancer antigen 15.3 levels; Parkinson disease; Diastolic blood pressure.
Magnesium	Cardioembolic stroke	rs448378	G	A	0.000671	15.9987	-0.004	0.001	1.25e-08	0.0338	0.0193	0.0799908	MECOM	Systolic blood pressure; Mean arterial pressure; Magnesium levels.
Magnesium	Cardioembolic stroke	rs7965584	G	A	0.0020521	48.9959	-0.007	0.001	1.05e-16	0.0422	0.0212	0.0461998	ATP2B1	Magnesium levels.
Vitamin C	Cardioembolic stroke	rs10051765	T	C	0.000670805	34.916	-0.039	0.0066	3.642e-09	0.0125	0.0208	0.5487	RGS14	Kidney stones, Kidney stone disease; Inflammatory bowel disease; Vitamin C levels.
Vitamin C	Cardioembolic stroke	rs10136000	A	G	0.000622045	32.3765	0.0404	0.0071	1.33e-08	-0.0312	0.0248	0.2075	AKT1	Vitamin C levels.
Vitamin C	Cardioembolic stroke	rs117885456	A	G	0.000870671	45.3283	0.0781	0.0116	1.696e-11	-0.0364	0.0388	0.3474	SNRPF-DT	Vitamin C levels.
Vitamin C	Cardioembolic stroke	rs13028225	T	C	0.002499	130.314	0.1016	0.0089	2.379e-30	-0.0339	0.0281	0.2287	SLC23A3	Vitamin C levels.
Vitamin C	Cardioembolic stroke	rs174547	T	C	0.000584396	30.4157	-0.0364	0.0066	3.84e-08	0.0326	0.0208	0.1163	FADS1	Phosphatidylcholine levels; phosphatidylethanolamine levels; phosphatidylinositol levels; triglyceride levels; fatty acid levels; serum metabolite levels; phosphatidylserines levels; lysophosphatidylcholine levels; glycerophospholipid levels; phosphatidate levels; sphingomyelin levels; lysophosphatidylethanolamine levels; lipid levels; high density lipoprotein cholesterol levels; arachidonate 20:…
Vitamin C	Cardioembolic stroke	rs2559850	A	G	0.00159269	82.9775	0.0583	0.0064	6.303e-20	0.01	0.0188	0.5938	CHPT1	Cathepsin L2 levels; Islet amyloid polypeptide levels; Glycosyltransferase-like protein LARGE1 levels; Serum levels of protein CTSH; Vitamin C levels.
Vitamin C	Cardioembolic stroke	rs33972313	T	C	0.00772006	404.691	-0.3601	0.0179	4.61e-90	0.0658	0.0656	0.316	SLC23A1	Creatinine levels; Glycerate levels; Ascorbic acid 3-sulfate levels; Oxalate (ethanedioate) levels; Estimated glomerular filtration rate; Threonate levels; Vitamin C levels.
Vitamin C	Cardioembolic stroke	rs56738967	C	G	0.000719369	37.4457	0.041	0.0067	7.617e-10	-0.0183	0.0203	0.3676	LOC105371356	Serum alkaline phosphatase levels; Serum alkaline phosphatase levels.
Vitamin C	Cardioembolic stroke	rs6693447	T	G	0.000724364	37.7058	0.0393	0.0064	6.248e-10	-0.0073	0.0198	0.7117	RER1	Total omega-3 fatty acid levels, Omega-3 fatty acid levels; Liver enzyme levels (alkaline phosphatase); Ratio of omega-6 fatty acids to omega-3 fatty acids; Vitamin C levels.
Vitamin C	Cardioembolic stroke	rs9895661	T	C	0.00114325	59.5351	0.0625	0.0081	1.049e-14	-0.0389	0.0272	0.1515	BCAS3	Glomerular filtration rate; Urate levels, Serum urate levels; Serum uric acid levels; Serum creatinine levels, Creatinine levels; Hemoglobin concentration, Hemoglobin; Hematocrit; Calcium levels; Glomerular filtration rate (creatinine), Glomerular filtration rate in non diabetics (creatinine); Red blood cell count; Renal function-related traits (sCR), Renal function-related traits (eGRFcrea); Red…
Vitamin B9	Small vessel stroke	rs1801133	G	A	0.00621915	233.645	0.118781	0.00777066	9.5e-53	-0.073	0.0245	0.00293799	MTHFR	Plasma homocysteine levels, Homocysteine levels; Serum folate levels, Vitamin B9 levels; X-24337 levels; Age at menopause; Red cell distribution width; Serine levels; Hip index; Hip index; Glycine levels; Vertex-wise cortical thickness; Mean reticulocyte volume; Leprosy; Multiple sclerosis; Early-onset schizophrenia; Estimated glomerular filtration rate (creatinine).
Vitamin B9	Small vessel stroke	rs652197	C	T	0.00133769	50.1811	0.0675081	0.00952959	1.4e-12	-0.0078	0.038	0.8373	FOLR3	Serum folate levels.
Vitamin B6	Large artery stroke	rs1256335	A	G	0.0101829	48.9794	0.14	0.02	1.4e-15	0.061	0.0305	0.0455103	ALPL	Phosphoethanolamine levels; Kynureninase levels; C-reactive protein levels (MTAG); Metabolite levels; Folate pathway vitamin levels; Choline phosphate levels.
Magnesium	Any stroke	rs11144134	T	C	0.00505219	120.99	-0.011	0.001	8.21e-15	0.0021	0.0175	0.9041	TRPM6	Magnesium levels.
Magnesium	Any stroke	rs13146355	G	A	0.00104804	24.9979	-0.005	0.001	6.27e-13	0.014	0.0093	0.1313	SHROOM3	Estimated glomerular filtration rate, Estimated glomerular filtration rate in diabetes, Estimated glomerular filtration rate in non-diabetics; Red blood cell count; Hematocrit; Renal function-related traits (sCR), Renal function-related traits (eGRFcrea); Creatinine levels; Urea levels; Magnesium levels; Intrahepatic cholestasis of pregnancy; Triglycerides; Glomerular filtration rate (creatinine).
Magnesium	Any stroke	rs3925584	C	T	0.00150849	35.997	-0.006	0.001	5.2e-16	0.0019	0.0094	0.8445	LOC101928338	Creatinine levels; Systolic blood pressure; Diastolic blood pressure; Blood urea nitrogen levels; Glomerular filtration rate (creatinine), Glomerular filtration rate in non diabetics (creatinine); Estimated glomerular filtration rate, Estimated glomerular filtration rate (creatinine); Magnesium levels; Pulse pressure; Chronic kidney disease; Urate levels.
Magnesium	Any stroke	rs4072037	C	T	0.00417903	99.9916	-0.01	0.001	2.01e-36	0.0142	0.0092	0.1223	MUC1	Gastric cancer, Non-cardia gastric cancer, Esophageal cancer and gastric cancer; Magnesium levels; Urinary albumin-to-creatinine ratio in non-diabetics, Urinary albumin-to-creatinine ratio; Serum uric acid levels; Serum cancer antigen 15.3 levels; Parkinson disease; Diastolic blood pressure.
Magnesium	Any stroke	rs448378	G	A	0.000671	15.9987	-0.004	0.001	1.25e-08	0.0158	0.0093	0.0881008	MECOM	Systolic blood pressure; Mean arterial pressure; Magnesium levels.
Magnesium	Ischemic stroke	rs11144134	T	C	0.00505219	120.99	-0.011	0.001	8.21e-15	-0.0005	0.0192	0.9774	TRPM6	Magnesium levels.
Magnesium	Ischemic stroke	rs13146355	G	A	0.00104804	24.9979	-0.005	0.001	6.27e-13	0.0164	0.01	0.1013	SHROOM3	Estimated glomerular filtration rate, Estimated glomerular filtration rate in diabetes, Estimated glomerular filtration rate in non-diabetics; Red blood cell count; Red blood cell count; Renal function-related traits (sCR), Renal function-related traits (eGRFcrea); Creatinine levels; Urea levels; Magnesium levels; Intrahepatic cholestasis of pregnancy; Triglycerides; Triglycerides.
Magnesium	Ischemic stroke	rs3925584	C	T	0.00150849	35.997	-0.006	0.001	5.2e-16	0.0051	0.0104	0.6261	LOC101928338	Creatinine levels; Systolic blood pressure; Diastolic blood pressure; Blood urea nitrogen levels; Glomerular filtration rate (creatinine), Glomerular filtration rate in non diabetics (creatinine); Estimated glomerular filtration rate, Estimated glomerular filtration rate (creatinine); Magnesium levels; Pulse pressure; Chronic kidney disease; Urate levels.
Magnesium	Ischemic stroke	rs4072037	C	T	0.00417903	99.9916	-0.01	0.001	2.01e-36	0.0118	0.01	0.2407	MUC1	Gastric cancer, Non-cardia gastric cancer, Esophageal cancer and gastric cancer; Magnesium levels; Urinary albumin-to-creatinine ratio in non-diabetics, Urinary albumin-to-creatinine ratio; Serum uric acid levels; Serum cancer antigen 15.3 levels; Parkinson disease; Diastolic blood pressure.
Magnesium	Ischemic stroke	rs448378	G	A	0.000671	15.9987	-0.004	0.001	1.25e-08	0.0249	0.0101	0.01388	MECOM	Systolic blood pressure; Mean arterial pressure; Magnesium levels.
Magnesium	Ischemic stroke	rs7965584	G	A	0.0020521	48.9959	-0.007	0.001	1.05e-16	0.0444	0.011	5.32905e-05	ATP2B1	Magnesium levels.

## Sheet: Supplementary Table 2
Causal estimations of nutrints on stroke in thress MR methods.
Exposure	Outcome	MR method	No. of SNP	F-statistic	OR (95% CI)	P-value	Pleiotropy		Heterogenenity
							MR-PRESSO Global P-value	MR pleiotropy test P-value	IVW test P-value	MR-egger P-value
Magnesium	Cardioembolic stroke	IVW	6	58.46	0.011 (0, 0.25)	0.005	0.171	0.888	0.122	0.07
Magnesium	Cardioembolic stroke	Weighted median			0.002 (0, 0.05)	0.0001
Magnesium	Cardioembolic stroke	MR Egger			0.023 (0, 1107.318)	0.53
Vitamin C	Cardioembolic stroke	IVW	10	90.73	0.759 (0.609, 0.946)	0.014	0.834	0.45	0.834	0.823
Vitamin C	Cardioembolic stroke	Weighted median			0.831 (0.619, 1.116)	0.218
Vitamin C	Cardioembolic stroke	MR Egger			0.858 (0.591, 1.245)	0.443
Vitamin B9	Small vessel stroke	IVW	2	142.62	0.574 (0.393, 0.839)	0.004	-	-	-	-
Vitamin B6	Large artery stroke	Wald ratio	1	48.98	1.546 (1.009, 2.37)	0.046	-	-	-	-
Magnesium	Any stroke	IVW	5	60.11	0.249 (0.071, 0.868)	0.029	0.698	0.354	0.587	0.653
Magnesium	Any stroke	Weighted median			0.316 (0.069, 1.441)	0.137
Magnesium	Any stroke	MR Egger			1.554 (0.046, 52.041)	0.821
Magnesium	Ischemic stroke	IVW	6	58.46	0.095 (0.013, 0.713)	0.022	0.073	0.211	0.023	0.078
Magnesium	Ischemic stroke	Weighted median			0.308 (0.056, 1.687)	0.175
Magnesium	Ischemic stroke	MR Egger			4.981 (0.02, 1243.092)	0.599
